# Supplementary material for: Treatment of Androgenetic Alopecia Using PRP to Target Dysregulated Mechanisms and Pathways
Source: Front Med (Lausanne). 2022 Mar 16;9:843127. doi: 10.3389/fmed.2022.843127 (PMC8965895; doi:10.3389/fmed.2022.843127)
Supplement: Supplementary file 2 [file Table_2.XLSX]

## Sheet: Treatment Protocols
Study	Number of Treatments	Interval Between Sessions	Follow-up period	Description of PRP Application	Additional Therapy
Qu et al. (98)	PRP injection on half-head and placebo injection on other half-head, 3 times	1 month	Baseline, 3 months, and 6 months	Injected on half-head of the alopecia areas in 0.05- to 0.1-mL aliquots subdermally according to the allocation sequence (generated using an online randomization generator)	None
Ramadan et al. (102)	PRP sessions varied from 3 to 6 sessions on consecutive months. Improvement evaluated after 3 sessions, if improvement over baseline seen, monthly treatments were continued for 2-3 more sessions	1 month	Treatment groups: total 6 months Control: total 1 year	*Group I (42 patients): Direct intradermal PRP injection by syringe: Scalp injections directed to areas of alopecia- injected 0.1 mL PRP, 1 cm deep, and spaced 1 cm apart. *Group II (42 patients): Treated with automated microneedling: 3 paths were done for each patient: after each path PRP topically applied on the scalp, followed by scalp massage	Classical combined therapy; topical minoxidil 5% was recommended daily, once in females and twice in males. Oral hormonal treatment in form of 100 mg daily spironolactone in females patients and 2.5 mg daily finasteride in males patients
Dubin et al. (97)	Both treatment and control groups received 3 injections	4 weeks	Total 24 weeks (evaluated at wks 0, 4, 8, and 24 from the 1st injection)	4.0 mL of PRP was injected 3 to 8 mm deep into the subdermal plane. Each injection was made up of 0.2 mL of PRP and spaced 1 to 2 cm apart. The injection pattern was a ring around the scalp, then a pass down the midline.	None
Gentile et al. (94)	Both A-PRP and AA-PRP groups received 3 injections	30 days average	Total 58 wks (evaluated at baseline, wks 12, 23, 44, and 58 after the last treatment)	Before each infiltration, a micro-needling procedure was performed in the targeted areas using a micro-needling stamp with the aim to improve the vascularization of the regions to be infiltrated with A-PRP. The A-PRP and AA-PRP suspensions through an interfollicular infusions (0.2 mL/cm2) were performed to targeted regions, 5 mm deep, using a mechanical and controlled injection. The micro-needlin…	Effects of microneedling evaluated
Bayat et al. (95)	3	4 weeks	Total 3 months (evaluated at wks 0, 4, 8, and 3 months after the last injection)	PRP was injected subcutaneously. The injection extent was 0.04 cc/cm2. All obtained liquid PRP (5 cc) was injected at around 125 points. The injections began after the hair miniaturization beginning in the posterior of vertex and continued anteriorly.	None
Butt et al. 2019 (96)	2	4 weeks	Total 6 months (evaluated before PRP injection, after 1 mo from 1st session, after 3 mo from first session, and after 6 mo from 1st session)	Injections of platelet-rich plasma (PRP) in a concentration of 0.05-0.1 mL/cm^2 were given into the affected areas of the scalp at 1 cm distance (Nappage technique) at a depth of 1.5-2.5 mm	None
Rodrigues et al. (93)	4	15 days	3 months after the last injection (before injection, 15 days after the last injection, and again 3 months after the last injection	20 subcutaneous injections of 100 μL of PRP or saline solution into the scalp using a 32-gauge needle	None
Hausauer et al. (92)	Group 1: 4 total injections Group 2: 2 total injections	Group 1: 1 month for the first 3 injections, then the last injection 3 months later Group 2: 3 months	3 and 6 months after 1st treatment	Injected in 0.2 to 0.5 mL aliquots sub-dermally using a 32-gauge, half-inch needle every 2 to 3 cm at balding areas	None
Pakhomova et al. (101)	Group 1 - PRP 4 times Group 2 - PRP 4 times, 1 ml 5% topical Minoxidil twice a day without rinsing for 4 months Group 3 - 1 ml 5% topical Minoxidil 2x/day without rinsing for 4 months	PRP - 1 month	Groups 1 and 2 - 1 month after 4th PRP application; Group 3 - 4 months after initiation of topical minoxidil treatment	4 ml of PRP injected into scalp by microinjection, 0.15 mL per injection	1ml of topical Minoxidil 5% applied onto scalp twice a day
Singh et al. (100)	Group 1 - 1 ml 5% topical Minoxidil twice daily for 3 months, NS injection 3 times Group 2 - 1 ml 5% topical Minoxidil twice daily for 3 months, PRP injection 3 times Group 3 - 1 ml NS twice daily for 3 months, NS injection 3 times Group 4 - 1 ml NS twice daily for 3 months, PRP injection 3 times	PRP or NS (Normal Saline) 1 month	Monthly follow up for 5 months	3-3.5 ml of PRP injected into scalp in retrograde fashion (deep to superficial) at distance of 1 cm, 0.05-0.1 mL per injection using Beckton Dickinson synringe. Topical anesthestic cream was applied over target area 1h before administration of PRP.	1 ml topical Minoxidil 5% or normal saline applied onto scalp twice a day
Alves et al. (99)	PRP + minoxidil - 1 ml 5% topical Minoxidil twice daily for 3 months; NS injection on half head and PRP injection on other half head, 3 times PRP + finasteride - 1 mg oral finasteride daily for 3 months; NS injection on half head and PRP injection on other half head, 3 times	PRP or NS (Normal Saline) 1 month	Baselines assessment, follow up at 1 month, 2 months, 3 months, and 6 months	4 ml of PRP injected into half scalp equally between one frontal and one occipital area, 0.15-0.20 mL per injection. Repeated for NS on other half scalp.	Topical Minoxidil 5% 1 ml applied onto scalp twice a day or Finasteride 1 mg oral once a day.
Bruce et al. (103)	Arm A - PRP injection at baseline, week 4, and week 8; Wash out period between weeks 12-20. 1 ml 5% topical minoxidil once daily from weeks 20-32. Arm B - 1 ml 5% topical minoxidil once daily from baseline to week 12; Wash out period between weeks 12-20. PRP injection at week 20, week 24, and week 28.	PRP interval variable	Baselines assessment, follow up at week 12, week 32, and week 48.	5 ml of PRP injected into scalp along grid (dots spaced 1-2 cm apart) targeting dermal-epidermal junction, 0.1 mL per injection, 50 injection points in grid total, analgesia with cold air only.	Rogaine (topical minoxidil) 5% half a capful applied onto scalp once a day
Kapoor et al. (107)	Group A - QR678 injection, 8 times Group B - PRP injection, 8 times	QR678 or PRP - 3 weeks	Baseline assessment, follow up at 6 months, follow up at 12 months	1.5 ml of PRP injected into scalp along grid (spaced 1 cm apart), 0.02 mL per intradermal injection. 60-70 intradermal injections were administered on average, covering visible areas of hair thinning	1.5 ml of QR678 injected into scalp along grid (spaced 1 cm apart), 0.02 mL per intradermal injection
Butt et al. 2020 (108)	PRP - PRP injection 2 times SVF-PRP - SVF mixed with PRP injection 2 times	4 weeks	Baselines assessment, follow up at 7 months (6 months post last injection)	3 ml of PRP injected into scalp (0.5 cm apart), intradermal injection	3 ml of PRP mixed with SVF injected into scalp (0.5 cm apart), intradermal injection. (SVF isolation - fat harvested and digested by collagenase for 30 minutes, SVF obtained as cell pellet after centrifugation at 650 g for 5 minutes)
Shapiro et al. (104)	PRP injection on half-head and placebo injection on other half-head, 3 times	4 weeks	Pre-inclusion, baselines assesment, 1 month, 2 months, 4 months final assessment (2 months after last treatment)	Each scalp tattooed with two 7.6 cm x 7.6 cm square on either side of head. 5 ml of PRP injected within one of two squares (placebon within other), injection at 3 to 4 mm depth, 35-45° angle, 0.1 to 0.2 mL per injection, 1 cm apart	None
Gressenberger et al. (105)	Verum (20 subjects) - PRP injection, 5 times Placebo (10 subjects) - NS injection, 5 times	4 to 6 weeks (based on degree of alopecia)	Baselines assessment, 1 month after final treatment, 6 months after final treatment	3 to 4 ml of PRP or saline (depending on degree of AGA) injected intracutaneously, 0.1 mL per injection, 1 cm apart	None
Siah et al. (106)	PRP injection on half-head and placebo injection on other half-head, 5 times	2 weeks	Baselines assessment, 1 month assessment (after 2 injections), 4 month asessment (2 months after last injection)	Each side of fronto-temporal scalp marked with a 3 cm^2 square. Around 1 ml of PRP injected into one side at 0.1 mL per injection at distance of 1 cm. Equal amount of Normal Saline injected in contra-lateral side.	None
