# Supplementary material for: Treatment of Androgenetic Alopecia Using PRP to Target Dysregulated Mechanisms and Pathways
Source: Front Med (Lausanne). 2022 Mar 16;9:843127. doi: 10.3389/fmed.2022.843127 (PMC8965895; doi:10.3389/fmed.2022.843127)
Supplement: Supplementary file 3 [file Table_3.XLSX]

## Sheet: PRP Preparation Protocol
Study	Mode of Preparation	Activators	Centrifugation Method	Objective Measures of PPR Quality	Blood Volume	Additional Description
Qu et al. (98)	Double centrifugation, kit assisted (Tricell kit)	N/A	310 g for 4 min then 300 g for 3 min	N/A	40 mL	N/A
Ramadan et al. (102)	Single centrifugation	N/A	Centrifuged for for 10 minutes at 547.82 g	N/A	10 mL venous blood	Blood collected in citrated commercial kit tubes. Final volume of 5 mL of PRP obtained
Dubin et al. (97)	Single centrifugation, kit assisted (Eclipse PRP System)	N/A	Centrifugation at 3500 revolutions per minute for 10 minutes. Uppermost portion of the supernatant fluid was then removed. Remaining supernatant was upturned in the vacutainer 7 times to resuspend the platelets within the plasma	N/A	22 mL of whole blood	N/A
Gentile et al. (94)	Variable, assisted (CPunT Preparation System, MAG-18 PRP kit, and Cascade-Selphyl system)	Calcium in AA-PRP	A-PRP (55 mL), CPunT Preparation System: After 1200 RPM per 10 min the suspension obtained 23 mL of PRP and PPP, 9 mL of PPP was removed. The suspension was centrifuged again at 1200 RPM per 15 min A-PRP (18 mL), MAG-18 PRP kit: After 3000 RPM per 6 min), the PPP portion (1 mL) and RBC portion (3 mL) were removed. The suspension obtained was centrifuged again at 3000 RPM per 2 min and after centr…	In all patients the A-PRP and AA-PRP suspension had a platelet concentration equal to 1 × 106/μL ± 20%	A-PRP: 55 mL A-PRP: 18 mL AA-PRP: 18 mL	Sodium citrate used as anticoagulant
Bayat et al. (95)	Double centrifugation	N/A	Blood was centrifuged for 8 minutes at 2000 g to sediment RBCs. Then, obtained platelet-rich plasma was centrifuged for 15 minutes at 4000 g in order to precipitate platelets	N/A	50 cc of whole blood	N/A
Butt et al. 2019 (96)	Single centrifugation, kit-assisted (PRP Kit - Tray Life Tube Gel)	N/A	1000 RPM for 10 mins	N/A	9 cc of venous blood	Trapped RBCs and upper 1 mL of platelet poor plasma were removed, and remaining platelet-rich plasma was taken in syringes
Rodrigues et al. (93)	Single centrifugation	Autologous serum	A preparation of PRP with leukocytes was prepared according to Amable et al protocol. Autologous serum was prepared from the tube without anticoagulant: centrifugation at 1258 g for 15 minutes, 1 mL was separated and then added to the PRP syringe right before the application	5-fold increase in the median number of platelets in the PRP preparations when compared to peripheral blood	N/A	Peripheral blood was collected in six 8.5 mL acid citrate dextrose tubes, one 4-mL ethylenediaminetetraacetic acid tube, and one tube without anticoagulant
Hausauer et al. (92)	Single centrifugation, kit assisted (EclipsePRP kits)	N/A	3,500 revolutions per minute for 10 minutes	Roughly 4 to 6 times the platelet concentration of whole blood	22 mL of peripheral blood	Gel removes majority of erythrocytes and leukocytes. Approximately half of resulting supernatant is removed , and the tube is inverted to resuspend platelets in the remaining volume of plasma
Pakhomova et al. (101)	Double centrifugation	Calcium chloride in ratio of 1:20	First spin: 5 mins - 570 g; Second spin: 10 mins - 1200 g	Average number of platelets - 882.5 +/- 143.62 x 10^6/ml	18 mL of blood per batch	2 ml of lower portion of supernatant, plasma separation performed manually
Singh et al. (100)	Double centrifugation	1 ml 10% calcium gluconate (added to 9 ml PRP)	First spin: 12 mins - 2200 rpm; Second spin: 6 mins - 3000 rpm; Centrifuge: Remi model R-8M	4.2 fold platelet enrichment compared with whole blood	18 mL of blood per batch	First spin - discarded bottom RBC layer, collected plasma layer. Second spin - discarded top 2/3 of platelet-poor plasma, loaded bottom 1/3 of platelet-rich plasma
Alves et al. (99)	Kit Assisted (Proteal - Soluciones Bioregenerativas)	N/A	None	Average number of platelets per kit manufacturer - 565 x 10^6/ml; 2.2 fold platelet enrichment compared with whole blood	N/A	4 ml of PRP produced by commercial preparation kit
Bruce et al. (103)	Double centrifugation	N/A	First spin: 10 mins - 1,500 rpm; Second spin: 10 mins - 3500 rpm (684 g); Centrifuge model n/a	Approx. 4 fold platelet enrichment compared with whole blood	60 ml of blood, all batches combined	First spin - discarded bottom RBC layer, collected plasma layer. Second spin - discarded 5 ml of platelet-poor plasma, leaving behind 5 ml of platelet-rich plasma
Kapoor et al. (107)	N/A	N/A	N/A	N/A	N/A	N/A
Butt et al. 2020 (108)	Single centrifugation, kit-assisted (PRP Kit - Tray Life Tube Gel)	N/A	650g for 10 minutes	N/A	9 mL of whole blood	Whole blood collected in tube containing polymer gel that separates cells from plasma (PRP Kit - Tray Life Tube Gel). After centrifugation, RBC trapped under gel, top 1 ml of platelet-poor plasma discarded, 5 ml of platelet-rich plasma obtained.
Shapiro et al. (104)	Single Centrifugation, kit-assisted (Regan Blood Cell Therapy Kit- Regan Lab, Le Mont-sur-Lausanne, Switzerland)	None	1500 g for 5 minutes	None	10 mL of whole blood	Whole blood collected in tube containing polymer gel that separates PRP from other blood components (Regan Blood Cell Therapy Kit- Regan Lab, Le Mont-sur-Lausanne, Switzerland). After centrifugation, RBC trapped under gel, 5 ml of platelet-rich plasma obtained.
Gressenberger et al. (105)	Single Centrifugation, kit assisted ("Yes" PRP Kit - https://yesprpkit.com/yes-prp-kit-2)	None	2,800 RPM for 9 minutes (centrifuge brand and model unknown)	6-10 fold enrichment of platelets compared to baseline (according to manufacturer)	20 mL of whole blood	Whole blood collected in tube containing sodium citrate to stop clotting. Platelet-poor plasma and RBCs removed from blood using kit.
Siah et al. (106)	Double Centrifugation	None	First spin: 5 minutes - 300 g at 18°; Second spin: 17 mins - 700 g at 18°	6.96-fold enrichment of PRP platelet density; starting platelet concentration in peripheral blood correlated with platelet count in PRP	20 mL of venous blood	First spin - upper fraction (6-9.5 mL) separated and transferred to tube without disturbing buffy coat and RBC Second spin - platelet pellet resuspended in 1.2 ml of platelet-poor plasma.
